# Supplementary material for: Prognostic Value of the Gustave Roussy Immune Score in Patients with Locally Advanced Gastric Cancer Receiving Neoadjuvant FLOT Chemotherapy: A Retrospective Cohort Study
Source: Diagnostics (Basel). 2026 Jun 7;16(12):1759. doi: 10.3390/diagnostics16121759 (PMC13298714; doi:10.3390/diagnostics16121759)
Supplement: Supplementary file 1 [file diagnostics-16-01759-s001.zip]

Archive with 2 entries (2 files):
- Figure_S1_OS_3year_nomogram_corrected.png
- Figure_S2_PFS_3year_nomogram_final_stage_font_matched.png
